# Supplementary material for: Antitrypanosomal activity of 5-nitro-2-aminothiazole-based compounds
Source: Eur J Med Chem. 2016 Jul 19;117:179–86. doi: 10.1016/j.ejmech.2016.04.010 (PMC4876673; doi:10.1016/j.ejmech.2016.04.010)
Supplement: Supplementary file 2 — MOL file. ZIP file containing the MOL files of the most important compounds in this article. [file mol.zip]

Archive with 1 entries (1 files):
- Compounds 2-12.mol
