# Supplementary material for: Antitrypanosomal activity of 5-nitro-2-aminothiazole-based compounds
Source: Eur J Med Chem. 2016 Jul 19;117:179–86. doi: 10.1016/j.ejmech.2016.04.010 (PMC4876673; doi:10.1016/j.ejmech.2016.04.010)
Supplement: Supplementary file 2 — MOL file. ZIP file containing the MOL files of the most important compounds in this article. [file mol.zip › Compounds 2-12.mol]

Compounds 2-12.cdx
  ChemDraw03101610412D

286309  0  0  0  0  0  0  0  0999 V2000
   -6.0889    6.3021    0.0000 C   0  0  0  0  0  0  0  0  0  0  0  0
   -5.6347    6.3021    0.0000 C   0  0  0  0  0  0  0  0  0  0  0  0
   -5.4403    5.9653    0.0000 C   0  0  0  0  0  0  0  0  0  0  0  0
   -5.0514    5.9653    0.0000 C   0  0  0  0  0  0  0  0  0  0  0  0
   -4.8569    6.3021    0.0000 C   0  0  0  0  0  0  0  0  0  0  0  0
   -5.0514    6.6389    0.0000 C   0  0  0  0  0  0  0  0  0  0  0  0
   -5.4403    6.6389    0.0000 C   0  0  0  0  0  0  0  0  0  0  0  0
   -4.4590    6.3021    0.0000 N   0  0  0  0  0  0  0  0  0  0  0  0
   -4.2608    5.9587    0.0000 C   0  0  0  0  0  0  0  0  0  0  0  0
   -3.8643    5.9587    0.0000 C   0  0  0  0  0  0  0  0  0  0  0  0
   -3.6661    6.3021    0.0000 N   0  0  0  0  0  0  0  0  0  0  0  0
   -3.8643    6.6455    0.0000 C   0  0  0  0  0  0  0  0  0  0  0  0
   -4.2608    6.6455    0.0000 C   0  0  0  0  0  0  0  0  0  0  0  0
   -3.2010    6.3021    0.0000 C   0  0  0  0  0  0  0  0  0  0  0  0
   -2.8047    6.0733    0.0000 C   0  0  0  0  0  0  0  0  0  0  0  0
   -2.8047    5.5575    0.0000 O   0  0  0  0  0  0  0  0  0  0  0  0
   -2.3999    6.3070    0.0000 N   0  0  0  0  0  0  0  0  0  0  0  0
   -2.0042    6.0786    0.0000 C   0  0  0  0  0  0  0  0  0  0  0  0
   -1.8985    5.6843    0.0000 N   0  0  0  0  0  0  0  0  0  0  0  0
   -1.4909    5.6629    0.0000 C   0  0  0  0  0  0  0  0  0  0  0  0
   -1.3446    6.0440    0.0000 C   0  0  0  0  0  0  0  0  0  0  0  0
   -1.6618    6.3009    0.0000 S   0  0  0  0  0  0  0  0  0  0  0  0
   -0.9701    6.1443    0.0000 N   0  3  0  0  0  0  0  0  0  0  0  0
   -0.3867    5.5610    0.0000 O   0  0  0  0  0  0  0  0  0  0  0  0
   -0.7566    6.9412    0.0000 O   0  5  0  0  0  0  0  0  0  0  0  0
   -6.0271    3.9508    0.0000 C   0  0  0  0  0  0  0  0  0  0  0  0
   -5.5728    3.9508    0.0000 C   0  0  0  0  0  0  0  0  0  0  0  0
   -5.3784    3.6140    0.0000 C   0  0  0  0  0  0  0  0  0  0  0  0
   -4.9895    3.6140    0.0000 C   0  0  0  0  0  0  0  0  0  0  0  0
   -4.7950    3.9508    0.0000 C   0  0  0  0  0  0  0  0  0  0  0  0
   -4.9895    4.2876    0.0000 C   0  0  0  0  0  0  0  0  0  0  0  0
   -5.3784    4.2876    0.0000 C   0  0  0  0  0  0  0  0  0  0  0  0
   -4.3972    3.9508    0.0000 N   0  0  0  0  0  0  0  0  0  0  0  0
   -4.1989    3.6075    0.0000 C   0  0  0  0  0  0  0  0  0  0  0  0
   -3.8024    3.6075    0.0000 C   0  0  0  0  0  0  0  0  0  0  0  0
   -3.6042    3.9508    0.0000 N   0  0  0  0  0  0  0  0  0  0  0  0
   -3.8024    4.2942    0.0000 C   0  0  0  0  0  0  0  0  0  0  0  0
   -4.1989    4.2942    0.0000 C   0  0  0  0  0  0  0  0  0  0  0  0
   -3.1391    3.9508    0.0000 C   0  0  0  0  0  0  0  0  0  0  0  0
   -2.7428    3.7221    0.0000 C   0  0  0  0  0  0  0  0  0  0  0  0
   -2.7428    3.2063    0.0000 O   0  0  0  0  0  0  0  0  0  0  0  0
   -2.3380    3.9558    0.0000 N   0  0  0  0  0  0  0  0  0  0  0  0
   -1.9423    3.7273    0.0000 C   0  0  0  0  0  0  0  0  0  0  0  0
   -1.8366    3.3330    0.0000 N   0  0  0  0  0  0  0  0  0  0  0  0
   -1.4290    3.3117    0.0000 C   0  0  0  0  0  0  0  0  0  0  0  0
   -1.2827    3.6927    0.0000 C   0  0  0  0  0  0  0  0  0  0  0  0
   -1.5999    3.9496    0.0000 S   0  0  0  0  0  0  0  0  0  0  0  0
   -6.1297    4.3341    0.0000 F   0  0  0  0  0  0  0  0  0  0  0  0
   -6.3989    3.9508    0.0000 F   0  0  0  0  0  0  0  0  0  0  0  0
   -6.1464    3.5054    0.0000 F   0  0  0  0  0  0  0  0  0  0  0  0
   -0.9082    3.7931    0.0000 N   0  3  0  0  0  0  0  0  0  0  0  0
   -0.3249    3.2097    0.0000 O   0  0  0  0  0  0  0  0  0  0  0  0
   -0.6947    4.5900    0.0000 O   0  5  0  0  0  0  0  0  0  0  0  0
    0.4492    6.2608    0.0000 O   0  0  0  0  0  0  0  0  0  0  0  0
    0.9034    6.2608    0.0000 C   0  0  0  0  0  0  0  0  0  0  0  0
    1.0979    5.9240    0.0000 C   0  0  0  0  0  0  0  0  0  0  0  0
    1.4868    5.9240    0.0000 C   0  0  0  0  0  0  0  0  0  0  0  0
    1.6812    6.2608    0.0000 C   0  0  0  0  0  0  0  0  0  0  0  0
    1.4868    6.5976    0.0000 C   0  0  0  0  0  0  0  0  0  0  0  0
    1.0979    6.5976    0.0000 C   0  0  0  0  0  0  0  0  0  0  0  0
    2.0791    6.2608    0.0000 N   0  0  0  0  0  0  0  0  0  0  0  0
    2.2773    5.9175    0.0000 C   0  0  0  0  0  0  0  0  0  0  0  0
    2.6738    5.9175    0.0000 C   0  0  0  0  0  0  0  0  0  0  0  0
    2.8721    6.2608    0.0000 N   0  0  0  0  0  0  0  0  0  0  0  0
    2.6738    6.6042    0.0000 C   0  0  0  0  0  0  0  0  0  0  0  0
    2.2773    6.6042    0.0000 C   0  0  0  0  0  0  0  0  0  0  0  0
    3.3371    6.2608    0.0000 C   0  0  0  0  0  0  0  0  0  0  0  0
    3.7334    6.0321    0.0000 C   0  0  0  0  0  0  0  0  0  0  0  0
    3.7334    5.5163    0.0000 O   0  0  0  0  0  0  0  0  0  0  0  0
    4.1382    6.2658    0.0000 N   0  0  0  0  0  0  0  0  0  0  0  0
    4.5340    6.0373    0.0000 C   0  0  0  0  0  0  0  0  0  0  0  0
    4.6396    5.6430    0.0000 N   0  0  0  0  0  0  0  0  0  0  0  0
    5.0472    5.6217    0.0000 C   0  0  0  0  0  0  0  0  0  0  0  0
    5.1935    6.0027    0.0000 C   0  0  0  0  0  0  0  0  0  0  0  0
    4.8763    6.2596    0.0000 S   0  0  0  0  0  0  0  0  0  0  0  0
    0.2404    6.6225    0.0000 C   0  0  0  0  0  0  0  0  0  0  0  0
    5.5680    6.1031    0.0000 N   0  3  0  0  0  0  0  0  0  0  0  0
    6.1514    5.5197    0.0000 O   0  0  0  0  0  0  0  0  0  0  0  0
    5.7816    6.9000    0.0000 O   0  5  0  0  0  0  0  0  0  0  0  0
    0.5523    3.8065    0.0000 Cl  0  0  0  0  0  0  0  0  0  0  0  0
    1.0065    3.8065    0.0000 C   0  0  0  0  0  0  0  0  0  0  0  0
    1.2010    3.4697    0.0000 C   0  0  0  0  0  0  0  0  0  0  0  0
    1.5899    3.4697    0.0000 C   0  0  0  0  0  0  0  0  0  0  0  0
    1.7843    3.8065    0.0000 C   0  0  0  0  0  0  0  0  0  0  0  0
    1.5899    4.1433    0.0000 C   0  0  0  0  0  0  0  0  0  0  0  0
    1.2010    4.1433    0.0000 C   0  0  0  0  0  0  0  0  0  0  0  0
    2.1822    3.8065    0.0000 N   0  0  0  0  0  0  0  0  0  0  0  0
    2.3805    3.4631    0.0000 C   0  0  0  0  0  0  0  0  0  0  0  0
    2.7769    3.4631    0.0000 C   0  0  0  0  0  0  0  0  0  0  0  0
    2.9752    3.8065    0.0000 N   0  0  0  0  0  0  0  0  0  0  0  0
    2.7769    4.1498    0.0000 C   0  0  0  0  0  0  0  0  0  0  0  0
    2.3805    4.1498    0.0000 C   0  0  0  0  0  0  0  0  0  0  0  0
    3.4403    3.8065    0.0000 C   0  0  0  0  0  0  0  0  0  0  0  0
    3.8365    3.5777    0.0000 C   0  0  0  0  0  0  0  0  0  0  0  0
    3.8365    3.0619    0.0000 O   0  0  0  0  0  0  0  0  0  0  0  0
    4.2414    3.8114    0.0000 N   0  0  0  0  0  0  0  0  0  0  0  0
    4.6371    3.5829    0.0000 C   0  0  0  0  0  0  0  0  0  0  0  0
    4.7427    3.1887    0.0000 N   0  0  0  0  0  0  0  0  0  0  0  0
    5.1504    3.1673    0.0000 C   0  0  0  0  0  0  0  0  0  0  0  0
    5.2967    3.5484    0.0000 C   0  0  0  0  0  0  0  0  0  0  0  0
    4.9794    3.8052    0.0000 S   0  0  0  0  0  0  0  0  0  0  0  0
    0.9759    3.0799    0.0000 Cl  0  0  0  0  0  0  0  0  0  0  0  0
    5.6712    3.6487    0.0000 N   0  3  0  0  0  0  0  0  0  0  0  0
    6.2545    3.0653    0.0000 O   0  0  0  0  0  0  0  0  0  0  0  0
    5.8847    4.4456    0.0000 O   0  5  0  0  0  0  0  0  0  0  0  0
   -4.9394    1.1458    0.0000 C   0  0  0  0  0  0  0  0  0  0  0  0
   -4.5415    1.1458    0.0000 N   0  0  0  0  0  0  0  0  0  0  0  0
   -4.3433    0.8025    0.0000 C   0  0  0  0  0  0  0  0  0  0  0  0
   -3.9468    0.8025    0.0000 C   0  0  0  0  0  0  0  0  0  0  0  0
   -3.7486    1.1458    0.0000 N   0  0  0  0  0  0  0  0  0  0  0  0
   -3.9468    1.4892    0.0000 C   0  0  0  0  0  0  0  0  0  0  0  0
   -4.3433    1.4892    0.0000 C   0  0  0  0  0  0  0  0  0  0  0  0
   -3.2835    1.1458    0.0000 C   0  0  0  0  0  0  0  0  0  0  0  0
   -2.8872    0.9171    0.0000 C   0  0  0  0  0  0  0  0  0  0  0  0
   -2.8872    0.4013    0.0000 O   0  0  0  0  0  0  0  0  0  0  0  0
   -2.4824    1.1508    0.0000 N   0  0  0  0  0  0  0  0  0  0  0  0
   -2.0867    0.9223    0.0000 C   0  0  0  0  0  0  0  0  0  0  0  0
   -1.9810    0.5280    0.0000 N   0  0  0  0  0  0  0  0  0  0  0  0
   -1.5734    0.5067    0.0000 C   0  0  0  0  0  0  0  0  0  0  0  0
   -1.4271    0.8877    0.0000 C   0  0  0  0  0  0  0  0  0  0  0  0
   -1.7443    1.1446    0.0000 S   0  0  0  0  0  0  0  0  0  0  0  0
   -5.1238    1.4652    0.0000 C   0  0  0  0  0  0  0  0  0  0  0  0
   -5.1729    0.7414    0.0000 C   0  0  0  0  0  0  0  0  0  0  0  0
   -4.8967    1.8586    0.0000 C   0  0  0  0  0  0  0  0  0  0  0  0
   -5.1238    2.2519    0.0000 C   0  0  0  0  0  0  0  0  0  0  0  0
   -5.5780    2.2519    0.0000 C   0  0  0  0  0  0  0  0  0  0  0  0
   -5.8051    1.8586    0.0000 C   0  0  0  0  0  0  0  0  0  0  0  0
   -5.5780    1.4652    0.0000 C   0  0  0  0  0  0  0  0  0  0  0  0
   -5.6155    0.7414    0.0000 C   0  0  0  0  0  0  0  0  0  0  0  0
   -5.8368    0.3581    0.0000 C   0  0  0  0  0  0  0  0  0  0  0  0
   -5.6155   -0.0252    0.0000 C   0  0  0  0  0  0  0  0  0  0  0  0
   -5.1729   -0.0252    0.0000 C   0  0  0  0  0  0  0  0  0  0  0  0
   -4.9516    0.3581    0.0000 C   0  0  0  0  0  0  0  0  0  0  0  0
   -5.8348   -0.4050    0.0000 Cl  0  0  0  0  0  0  0  0  0  0  0  0
   -1.0526    0.9881    0.0000 N   0  3  0  0  0  0  0  0  0  0  0  0
   -0.4692    0.4047    0.0000 O   0  0  0  0  0  0  0  0  0  0  0  0
   -0.8391    1.7850    0.0000 O   0  5  0  0  0  0  0  0  0  0  0  0
    1.0065    1.3315    0.0000 C   0  0  0  0  0  0  0  0  0  0  0  0
    1.2010    0.9947    0.0000 C   0  0  0  0  0  0  0  0  0  0  0  0
    1.5899    0.9947    0.0000 N   0  0  0  0  0  0  0  0  0  0  0  0
    1.7843    1.3315    0.0000 C   0  0  0  0  0  0  0  0  0  0  0  0
    1.5899    1.6683    0.0000 C   0  0  0  0  0  0  0  0  0  0  0  0
    1.2010    1.6683    0.0000 C   0  0  0  0  0  0  0  0  0  0  0  0
    2.1822    1.3315    0.0000 N   0  0  0  0  0  0  0  0  0  0  0  0
    2.3805    0.9881    0.0000 C   0  0  0  0  0  0  0  0  0  0  0  0
    2.7769    0.9881    0.0000 C   0  0  0  0  0  0  0  0  0  0  0  0
    2.9752    1.3315    0.0000 N   0  0  0  0  0  0  0  0  0  0  0  0
    2.7769    1.6748    0.0000 C   0  0  0  0  0  0  0  0  0  0  0  0
    2.3805    1.6748    0.0000 C   0  0  0  0  0  0  0  0  0  0  0  0
    3.4403    1.3315    0.0000 C   0  0  0  0  0  0  0  0  0  0  0  0
    3.8365    1.1027    0.0000 C   0  0  0  0  0  0  0  0  0  0  0  0
    3.8365    0.5869    0.0000 O   0  0  0  0  0  0  0  0  0  0  0  0
    4.2414    1.3364    0.0000 N   0  0  0  0  0  0  0  0  0  0  0  0
    4.6371    1.1079    0.0000 C   0  0  0  0  0  0  0  0  0  0  0  0
    4.7427    0.7137    0.0000 N   0  0  0  0  0  0  0  0  0  0  0  0
    5.1504    0.6923    0.0000 C   0  0  0  0  0  0  0  0  0  0  0  0
    5.2967    1.0734    0.0000 C   0  0  0  0  0  0  0  0  0  0  0  0
    4.9794    1.3302    0.0000 S   0  0  0  0  0  0  0  0  0  0  0  0
    5.6712    1.1737    0.0000 N   0  3  0  0  0  0  0  0  0  0  0  0
    6.2545    0.5903    0.0000 O   0  0  0  0  0  0  0  0  0  0  0  0
    5.8847    1.9706    0.0000 O   0  5  0  0  0  0  0  0  0  0  0  0
   -5.4496   -1.7210    0.0000 C   0  0  0  0  0  0  0  0  0  0  0  0
   -4.9953   -1.7210    0.0000 C   0  0  0  0  0  0  0  0  0  0  0  0
   -4.8009   -2.0578    0.0000 C   0  0  0  0  0  0  0  0  0  0  0  0
   -4.4120   -2.0578    0.0000 C   0  0  0  0  0  0  0  0  0  0  0  0
   -4.2175   -1.7210    0.0000 C   0  0  0  0  0  0  0  0  0  0  0  0
   -4.4120   -1.3842    0.0000 C   0  0  0  0  0  0  0  0  0  0  0  0
   -4.8009   -1.3842    0.0000 C   0  0  0  0  0  0  0  0  0  0  0  0
   -3.7947   -1.7023    0.0000 C   0  0  0  0  0  0  0  0  0  0  0  0
   -3.7051   -1.1943    0.0000 O   0  0  0  0  0  0  0  0  0  0  0  0
   -3.4366   -2.0027    0.0000 N   0  0  0  0  0  0  0  0  0  0  0  0
   -3.0072   -1.8465    0.0000 C   0  0  0  0  0  0  0  0  0  0  0  0
   -2.8347   -1.4765    0.0000 N   0  0  0  0  0  0  0  0  0  0  0  0
   -2.4296   -1.5263    0.0000 C   0  0  0  0  0  0  0  0  0  0  0  0
   -2.3517   -1.9269    0.0000 C   0  0  0  0  0  0  0  0  0  0  0  0
   -2.7087   -2.1248    0.0000 S   0  0  0  0  0  0  0  0  0  0  0  0
   -5.6584   -1.3594    0.0000 C   0  0  0  0  0  0  0  0  0  0  0  0
   -6.0760   -1.3594    0.0000 C   0  0  0  0  0  0  0  0  0  0  0  0
   -6.2848   -1.7210    0.0000 C   0  0  0  0  0  0  0  0  0  0  0  0
   -6.0760   -2.0827    0.0000 C   0  0  0  0  0  0  0  0  0  0  0  0
   -5.6584   -2.0827    0.0000 C   0  0  0  0  0  0  0  0  0  0  0  0
   -2.0003   -2.0908    0.0000 N   0  3  0  0  0  0  0  0  0  0  0  0
   -1.3245   -2.5640    0.0000 O   0  0  0  0  0  0  0  0  0  0  0  0
   -1.9284   -1.2689    0.0000 O   0  5  0  0  0  0  0  0  0  0  0  0
    3.4815   -1.1023    0.0000 C   0  0  0  0  0  0  0  0  0  0  0  0
    3.8778   -1.3311    0.0000 C   0  0  0  0  0  0  0  0  0  0  0  0
    3.8778   -1.8469    0.0000 O   0  0  0  0  0  0  0  0  0  0  0  0
    4.2826   -1.0973    0.0000 N   0  0  0  0  0  0  0  0  0  0  0  0
    4.6783   -1.3258    0.0000 C   0  0  0  0  0  0  0  0  0  0  0  0
    4.7840   -1.7201    0.0000 N   0  0  0  0  0  0  0  0  0  0  0  0
    5.1916   -1.7415    0.0000 C   0  0  0  0  0  0  0  0  0  0  0  0
    5.3379   -1.3604    0.0000 C   0  0  0  0  0  0  0  0  0  0  0  0
    5.0207   -1.1035    0.0000 S   0  0  0  0  0  0  0  0  0  0  0  0
    3.0551   -1.3485    0.0000 O   0  0  0  0  0  0  0  0  0  0  0  0
    2.6506   -1.1149    0.0000 C   0  0  0  0  0  0  0  0  0  0  0  0
    2.6506   -0.7310    0.0000 C   0  0  0  0  0  0  0  0  0  0  0  0
    2.3181   -0.5390    0.0000 C   0  0  0  0  0  0  0  0  0  0  0  0
    1.9856   -0.7310    0.0000 C   0  0  0  0  0  0  0  0  0  0  0  0
    1.9856   -1.1149    0.0000 C   0  0  0  0  0  0  0  0  0  0  0  0
    2.3181   -1.3069    0.0000 C   0  0  0  0  0  0  0  0  0  0  0  0
    1.6758   -1.4247    0.0000 C   0  0  0  0  0  0  0  0  0  0  0  0
    1.3349   -1.3334    0.0000 C   0  0  0  0  0  0  0  0  0  0  0  0
    1.0853   -1.5830    0.0000 C   0  0  0  0  0  0  0  0  0  0  0  0
    1.1767   -1.9239    0.0000 C   0  0  0  0  0  0  0  0  0  0  0  0
    1.5176   -2.0152    0.0000 C   0  0  0  0  0  0  0  0  0  0  0  0
    1.7672   -1.7657    0.0000 C   0  0  0  0  0  0  0  0  0  0  0  0
    5.7124   -1.2600    0.0000 N   0  3  0  0  0  0  0  0  0  0  0  0
    6.2958   -1.8434    0.0000 O   0  0  0  0  0  0  0  0  0  0  0  0
    5.9259   -0.4631    0.0000 O   0  5  0  0  0  0  0  0  0  0  0  0
    3.2959   -3.7010    0.0000 C   0  0  0  0  0  0  0  0  0  0  0  0
    3.6922   -3.9298    0.0000 C   0  0  0  0  0  0  0  0  0  0  0  0
    3.6922   -4.4456    0.0000 O   0  0  0  0  0  0  0  0  0  0  0  0
    4.0970   -3.6961    0.0000 N   0  0  0  0  0  0  0  0  0  0  0  0
    4.4927   -3.9246    0.0000 C   0  0  0  0  0  0  0  0  0  0  0  0
    4.5984   -4.3188    0.0000 N   0  0  0  0  0  0  0  0  0  0  0  0
    5.0060   -4.3402    0.0000 C   0  0  0  0  0  0  0  0  0  0  0  0
    5.1523   -3.9591    0.0000 C   0  0  0  0  0  0  0  0  0  0  0  0
    4.8351   -3.7023    0.0000 S   0  0  0  0  0  0  0  0  0  0  0  0
    2.8695   -3.9472    0.0000 O   0  0  0  0  0  0  0  0  0  0  0  0
    2.4650   -3.7137    0.0000 C   0  0  0  0  0  0  0  0  0  0  0  0
    2.4650   -3.3297    0.0000 C   0  0  0  0  0  0  0  0  0  0  0  0
    2.1325   -3.1378    0.0000 C   0  0  0  0  0  0  0  0  0  0  0  0
    1.8000   -3.3297    0.0000 C   0  0  0  0  0  0  0  0  0  0  0  0
    1.8000   -3.7137    0.0000 C   0  0  0  0  0  0  0  0  0  0  0  0
    2.1325   -3.9057    0.0000 C   0  0  0  0  0  0  0  0  0  0  0  0
    1.4002   -3.0989    0.0000 C   0  0  0  0  0  0  0  0  0  0  0  0
    1.4002   -2.6881    0.0000 C   0  0  0  0  0  0  0  0  0  0  0  0
    1.0444   -2.4827    0.0000 C   0  0  0  0  0  0  0  0  0  0  0  0
    0.6886   -2.6881    0.0000 C   0  0  0  0  0  0  0  0  0  0  0  0
    0.6886   -3.0989    0.0000 C   0  0  0  0  0  0  0  0  0  0  0  0
    1.0444   -3.3043    0.0000 C   0  0  0  0  0  0  0  0  0  0  0  0
    5.5268   -3.8588    0.0000 N   0  3  0  0  0  0  0  0  0  0  0  0
    6.1101   -4.4422    0.0000 O   0  0  0  0  0  0  0  0  0  0  0  0
    5.7403   -3.0619    0.0000 O   0  5  0  0  0  0  0  0  0  0  0  0
   -2.7472   -3.8660    0.0000 C   0  0  0  0  0  0  0  0  0  0  0  0
   -2.3510   -4.0948    0.0000 C   0  0  0  0  0  0  0  0  0  0  0  0
   -2.3510   -4.6106    0.0000 O   0  0  0  0  0  0  0  0  0  0  0  0
   -1.9461   -3.8611    0.0000 N   0  0  0  0  0  0  0  0  0  0  0  0
   -1.5504   -4.0896    0.0000 C   0  0  0  0  0  0  0  0  0  0  0  0
   -1.4448   -4.4838    0.0000 N   0  0  0  0  0  0  0  0  0  0  0  0
   -1.0371   -4.5052    0.0000 C   0  0  0  0  0  0  0  0  0  0  0  0
   -0.8908   -4.1241    0.0000 C   0  0  0  0  0  0  0  0  0  0  0  0
   -1.2081   -3.8673    0.0000 S   0  0  0  0  0  0  0  0  0  0  0  0
   -3.1736   -4.1122    0.0000 O   0  0  0  0  0  0  0  0  0  0  0  0
   -3.5781   -3.8787    0.0000 C   0  0  0  0  0  0  0  0  0  0  0  0
   -3.5781   -3.4947    0.0000 C   0  0  0  0  0  0  0  0  0  0  0  0
   -3.9106   -3.3028    0.0000 C   0  0  0  0  0  0  0  0  0  0  0  0
   -4.2431   -3.4947    0.0000 C   0  0  0  0  0  0  0  0  0  0  0  0
   -4.2431   -3.8787    0.0000 C   0  0  0  0  0  0  0  0  0  0  0  0
   -3.9106   -4.0707    0.0000 C   0  0  0  0  0  0  0  0  0  0  0  0
   -4.5529   -4.1885    0.0000 O   0  0  0  0  0  0  0  0  0  0  0  0
   -4.9826   -3.9404    0.0000 C   0  0  0  0  0  0  0  0  0  0  0  0
   -4.9826   -3.5566    0.0000 C   0  0  0  0  0  0  0  0  0  0  0  0
   -5.3150   -3.3647    0.0000 C   0  0  0  0  0  0  0  0  0  0  0  0
   -5.6474   -3.5566    0.0000 C   0  0  0  0  0  0  0  0  0  0  0  0
   -5.6474   -3.9404    0.0000 C   0  0  0  0  0  0  0  0  0  0  0  0
   -5.3150   -4.1323    0.0000 C   0  0  0  0  0  0  0  0  0  0  0  0
   -0.5163   -4.0238    0.0000 N   0  3  0  0  0  0  0  0  0  0  0  0
    0.0670   -4.6072    0.0000 O   0  0  0  0  0  0  0  0  0  0  0  0
   -0.3028   -3.2269    0.0000 O   0  5  0  0  0  0  0  0  0  0  0  0
    3.5846   -6.1967    0.0000 C   0  0  0  0  0  0  0  0  0  0  0  0
    3.9809   -6.4254    0.0000 C   0  0  0  0  0  0  0  0  0  0  0  0
    3.9809   -6.9412    0.0000 O   0  0  0  0  0  0  0  0  0  0  0  0
    4.3857   -6.1917    0.0000 N   0  0  0  0  0  0  0  0  0  0  0  0
    4.7815   -6.4202    0.0000 C   0  0  0  0  0  0  0  0  0  0  0  0
    4.8871   -6.8145    0.0000 N   0  0  0  0  0  0  0  0  0  0  0  0
    5.2947   -6.8358    0.0000 C   0  0  0  0  0  0  0  0  0  0  0  0
    5.4410   -6.4548    0.0000 C   0  0  0  0  0  0  0  0  0  0  0  0
    5.1238   -6.1979    0.0000 S   0  0  0  0  0  0  0  0  0  0  0  0
    3.1582   -6.4428    0.0000 O   0  0  0  0  0  0  0  0  0  0  0  0
    2.7538   -6.2093    0.0000 C   0  0  0  0  0  0  0  0  0  0  0  0
    2.7538   -5.8254    0.0000 C   0  0  0  0  0  0  0  0  0  0  0  0
    2.4213   -5.6334    0.0000 C   0  0  0  0  0  0  0  0  0  0  0  0
    2.0887   -5.8254    0.0000 C   0  0  0  0  0  0  0  0  0  0  0  0
    2.0887   -6.2093    0.0000 C   0  0  0  0  0  0  0  0  0  0  0  0
    2.4213   -6.4013    0.0000 C   0  0  0  0  0  0  0  0  0  0  0  0
    1.6890   -5.5946    0.0000 O   0  0  0  0  0  0  0  0  0  0  0  0
    1.2612   -5.8415    0.0000 C   0  0  0  0  0  0  0  0  0  0  0  0
    0.9215   -5.6454    0.0000 C   0  0  0  0  0  0  0  0  0  0  0  0
    0.5818   -5.8415    0.0000 C   0  0  0  0  0  0  0  0  0  0  0  0
    0.5818   -6.2338    0.0000 C   0  0  0  0  0  0  0  0  0  0  0  0
    0.9215   -6.4299    0.0000 C   0  0  0  0  0  0  0  0  0  0  0  0
    1.2612   -6.2338    0.0000 C   0  0  0  0  0  0  0  0  0  0  0  0
    5.8155   -6.3544    0.0000 N   0  3  0  0  0  0  0  0  0  0  0  0
    6.3989   -6.9378    0.0000 O   0  0  0  0  0  0  0  0  0  0  0  0
    6.0291   -5.5575    0.0000 O   0  5  0  0  0  0  0  0  0  0  0  0
  1  2  1  0      
  2  3  2  0      
  3  4  1  0      
  4  5  2  0      
  5  6  1  0      
  6  7  2  0      
  7  2  1  0      
  5  8  1  0      
  8  9  1  0      
  9 10  1  0      
 10 11  1  0      
 11 12  1  0      
 12 13  1  0      
 13  8  1  0      
 11 14  1  0      
 14 15  1  0      
 15 16  2  0      
 15 17  1  0      
 17 18  1  0      
 18 19  2  0      
 19 20  1  0      
 20 21  2  0      
 21 22  1  0      
 22 18  1  0      
 21 23  1  0      
 23 24  2  0      
 23 25  1  0      
 26 27  1  0      
 27 28  2  0      
 28 29  1  0      
 29 30  2  0      
 30 31  1  0      
 31 32  2  0      
 32 27  1  0      
 30 33  1  0      
 33 34  1  0      
 34 35  1  0      
 35 36  1  0      
 36 37  1  0      
 37 38  1  0      
 38 33  1  0      
 36 39  1  0      
 39 40  1  0      
 40 41  2  0      
 40 42  1  0      
 42 43  1  0      
 43 44  2  0      
 44 45  1  0      
 45 46  2  0      
 46 47  1  0      
 47 43  1  0      
 26 48  1  0      
 26 49  1  0      
 26 50  1  0      
 46 51  1  0      
 51 52  2  0      
 51 53  1  0      
 54 55  1  0      
 55 56  2  0      
 56 57  1  0      
 57 58  2  0      
 58 59  1  0      
 59 60  2  0      
 60 55  1  0      
 58 61  1  0      
 61 62  1  0      
 62 63  1  0      
 63 64  1  0      
 64 65  1  0      
 65 66  1  0      
 66 61  1  0      
 64 67  1  0      
 67 68  1  0      
 68 69  2  0      
 68 70  1  0      
 70 71  1  0      
 71 72  2  0      
 72 73  1  0      
 73 74  2  0      
 74 75  1  0      
 75 71  1  0      
 54 76  1  0      
 74 77  1  0      
 77 78  2  0      
 77 79  1  0      
 80 81  1  0      
 81 82  2  0      
 82 83  1  0      
 83 84  2  0      
 84 85  1  0      
 85 86  2  0      
 86 81  1  0      
 84 87  1  0      
 87 88  1  0      
 88 89  1  0      
 89 90  1  0      
 90 91  1  0      
 91 92  1  0      
 92 87  1  0      
 90 93  1  0      
 93 94  1  0      
 94 95  2  0      
 94 96  1  0      
 96 97  1  0      
 97 98  2  0      
 98 99  1  0      
 99100  2  0      
100101  1  0      
101 97  1  0      
 82102  1  0      
100103  1  0      
103104  2  0      
103105  1  0      
106107  1  0      
107108  1  0      
108109  1  0      
109110  1  0      
110111  1  0      
111112  1  0      
112107  1  0      
110113  1  0      
113114  1  0      
114115  2  0      
114116  1  0      
116117  1  0      
117118  2  0      
118119  1  0      
119120  2  0      
120121  1  0      
121117  1  0      
106122  1  0      
106123  1  0      
122124  2  0      
124125  1  0      
125126  2  0      
126127  1  0      
127128  2  0      
128122  1  0      
123129  2  0      
129130  1  0      
130131  2  0      
131132  1  0      
132133  2  0      
133123  1  0      
131134  1  0      
120135  1  0      
135136  2  0      
135137  1  0      
138139  2  0      
139140  1  0      
140141  2  0      
141142  1  0      
142143  2  0      
143138  1  0      
141144  1  0      
144145  1  0      
145146  1  0      
146147  1  0      
147148  1  0      
148149  1  0      
149144  1  0      
147150  1  0      
150151  1  0      
151152  2  0      
151153  1  0      
153154  1  0      
154155  2  0      
155156  1  0      
156157  2  0      
157158  1  0      
158154  1  0      
157159  1  0      
159160  2  0      
159161  1  0      
162163  1  0      
163164  2  0      
164165  1  0      
165166  2  0      
166167  1  0      
167168  2  0      
168163  1  0      
169170  2  0      
169171  1  0      
171172  1  0      
172173  2  0      
173174  1  0      
174175  2  0      
175176  1  0      
176172  1  0      
162177  2  0      
177178  1  0      
178179  2  0      
179180  1  0      
180181  2  0      
181162  1  0      
166169  1  0      
175182  1  0      
182183  2  0      
182184  1  0      
185186  1  0      
186187  2  0      
186188  1  0      
188189  1  0      
189190  2  0      
190191  1  0      
191192  2  0      
192193  1  0      
193189  1  0      
185194  1  0      
194195  1  0      
195196  2  0      
196197  1  0      
197198  2  0      
198199  1  0      
199200  2  0      
200195  1  0      
199201  1  0      
201202  2  0      
202203  1  0      
203204  2  0      
204205  1  0      
205206  2  0      
206201  1  0      
192207  1  0      
207208  2  0      
207209  1  0      
210211  1  0      
211212  2  0      
211213  1  0      
213214  1  0      
214215  2  0      
215216  1  0      
216217  2  0      
217218  1  0      
218214  1  0      
210219  1  0      
219220  1  0      
220221  2  0      
221222  1  0      
222223  2  0      
223224  1  0      
224225  2  0      
225220  1  0      
223226  1  0      
226227  2  0      
227228  1  0      
228229  2  0      
229230  1  0      
230231  2  0      
231226  1  0      
217232  1  0      
232233  2  0      
232234  1  0      
235236  1  0      
236237  2  0      
236238  1  0      
238239  1  0      
239240  2  0      
240241  1  0      
241242  2  0      
242243  1  0      
243239  1  0      
235244  1  0      
244245  1  0      
245246  2  0      
246247  1  0      
247248  2  0      
248249  1  0      
249250  2  0      
250245  1  0      
249251  1  0      
251252  1  0      
252253  2  0      
253254  1  0      
254255  2  0      
255256  1  0      
256257  2  0      
257252  1  0      
242258  1  0      
258259  2  0      
258260  1  0      
261262  1  0      
262263  2  0      
262264  1  0      
264265  1  0      
265266  2  0      
266267  1  0      
267268  2  0      
268269  1  0      
269265  1  0      
261270  1  0      
270271  1  0      
271272  2  0      
272273  1  0      
273274  2  0      
274275  1  0      
275276  2  0      
276271  1  0      
274277  1  0      
277278  1  0      
278279  2  0      
279280  1  0      
280281  2  0      
281282  1  0      
282283  2  0      
283278  1  0      
268284  1  0      
284285  2  0      
284286  1  0      
M  CHG  8  23   1  25  -1  51   1  53  -1  77   1  79  -1 103   1 105  -1
M  CHG  8 135   1 137  -1 159   1 161  -1 182   1 184  -1 207   1 209  -1
M  CHG  6 232   1 234  -1 258   1 260  -1 284   1 286  -1
M  STY  1   1 SUP
M  SLB  1   1   1
M  SAL   1  3  23  24  25
M  SBL   1  1  25
M  SMT   1 NO2
M  SBV   1  25   -0.3745   -0.1003
M  STY  1   2 SUP
M  SLB  1   2   2
M  SAL   2  3  51  52  53
M  SBL   2  1  55
M  SMT   2 NO2
M  SBV   2  55   -0.3745   -0.1003
M  STY  1   3 SUP
M  SLB  1   3   3
M  SAL   3  3  77  78  79
M  SBL   3  1  83
M  SMT   3 NO2
M  SBV   3  83   -0.3745   -0.1003
M  STY  1   4 SUP
M  SLB  1   4   4
M  SAL   4  3 103 104 105
M  SBL   4  1 111
M  SMT   4 NO2
M  SBV   4 111   -0.3745   -0.1003
M  STY  1   5 SUP
M  SLB  1   5   5
M  SAL   5  3 135 136 137
M  SBL   5  1 146
M  SMT   5 NO2
M  SBV   5 146   -0.3745   -0.1003
M  STY  1   6 SUP
M  SLB  1   6   6
M  SAL   6  3 159 160 161
M  SBL   6  1 172
M  SMT   6 NO2
M  SBV   6 172   -0.3745   -0.1003
M  STY  1   7 SUP
M  SLB  1   7   7
M  SAL   7  3 182 183 184
M  SBL   7  1 197
M  SMT   7 NO2
M  SBV   7 197   -0.3514    0.1639
M  STY  1   8 SUP
M  SLB  1   8   8
M  SAL   8  3 207 208 209
M  SBL   8  1 224
M  SMT   8 NO2
M  SBV   8 224   -0.3745   -0.1003
M  STY  1   9 SUP
M  SLB  1   9   9
M  SAL   9  3 232 233 234
M  SBL   9  1 251
M  SMT   9 NO2
M  SBV   9 251   -0.3745   -0.1003
M  STY  1  10 SUP
M  SLB  1  10  10
M  SAL  10  3 258 259 260
M  SBL  10  1 279
M  SMT  10 NO2
M  SBV  10 279   -0.3745   -0.1003
M  STY  1  11 SUP
M  SLB  1  11  11
M  SAL  11  3 284 285 286
M  SBL  11  1 307
M  SMT  11 NO2
M  SBV  11 307   -0.3745   -0.1003
M  END
